# Supplementary material for: Relevance of Next-Generation Sequencing in the Diagnosis of Thalassemia and Hemoglobinopathies: The Experience of Four Italian Diagnostic Hubs
Source: Genes (Basel). 2024 Dec 27;16(1):28. doi: 10.3390/genes16010028 (PMC11765070; doi:10.3390/genes16010028)
Supplement: Supplementary file 1 [file genes-16-00028-s001.zip]

Archive with 1 entries (1 files):
- genes-3372072-supplementary.pdf
